# Supplementary material for: Identification of pathogenic fungi causing ocular infections using full rRNA operon sequencing with Oxford Nanopore Technologies
Source: PeerJ. 2026 Mar 20;14:e20997. doi: 10.7717/peerj.20997 (PMC13007636; doi:10.7717/peerj.20997)
Supplement: Supplemental Information 3 [file peerj-14-20997-s003.zip]

Archive with 14 entries (13 files):
- distance_metric_ITS_phylogenictree/
- __MACOSX/._distance_metric_ITS_phylogenictree
- distance_metric_ITS_phylogenictree/Distance_Metric_MEGA-result-Asper.xls
- __MACOSX/distance_metric_ITS_phylogenictree/._Distance_Metric_MEGA-result-Asper.xls
- distance_metric_ITS_phylogenictree/.DS_Store
- __MACOSX/distance_metric_ITS_phylogenictree/._.DS_Store
- distance_metric_ITS_phylogenictree/Distance_Metric_MEGA-result_Fusarium.xls
- __MACOSX/distance_metric_ITS_phylogenictree/._Distance_Metric_MEGA-result_Fusarium.xls
- distance_metric_ITS_phylogenictree/Distance_Metric_MEGA-result_Curvuralia.xls
- __MACOSX/distance_metric_ITS_phylogenictree/._Distance_Metric_MEGA-result_Curvuralia.xls
- distance_metric_ITS_phylogenictree/Distance_Metric_MEGA-result_Rhodo.xls
- __MACOSX/distance_metric_ITS_phylogenictree/._Distance_Metric_MEGA-result_Rhodo.xls
- distance_metric_ITS_phylogenictree/Distance_Metric_MEGA-result_Candida.xls
- __MACOSX/distance_metric_ITS_phylogenictree/._Distance_Metric_MEGA-result_Candida.xls
