# Supplementary material for: Identification of pathogenic fungi causing ocular infections using full rRNA operon sequencing with Oxford Nanopore Technologies
Source: PeerJ. 2026 Mar 20;14:e20997. doi: 10.7717/peerj.20997 (PMC13007636; doi:10.7717/peerj.20997)
Supplement: Supplemental Information 3 [file peerj-14-20997-s003.zip › distance_metric_ITS_phylogenictree/Distance_Metric_MEGA-result-Asper.xls]

## Sheet: MatrixOutput
	NR_149331_1_Aspergillus_terreus_var_subfloccosus_CBS_117_37	NR_182981_1_Aspergillus_neoterreus_CGMCC_3_20891	NR_131276_1_Aspergillus_terreus_ATCC_1012	A01	NR_137472_1_Aspergillus_pseudoterreus_NRRL_4017	NR_191057_1_Aspergillus_recifensis_URM_6605	NR_137474_1_Aspergillus_neoniveus_NRRL_5299	NR_135397_1_Aspergillus_flavipes_NRRL_302	NR_137475_1_Aspergillus_neoflavipes_NRRL_5504	NR_135449_1_Aspergillus_luchuensis_KACC_46772	NR_111348_1_Aspergillus_niger_ATCC_16888	NR_077191_1_Aspergillus_piperis_CBS_112811	NR_131293_1_Aspergillus_tubingensis_NRRL_4875	A02	NR_111414_1_Aspergillus_brasiliensis_ATCC_MYA-4553	NR_137505_1_Aspergillus_neoniger_CBS_115656	NR_077192_1_Aspergillus_sclerotioniger_CBS_115572	NR_103606_1_Aspergillus_heteromorphus_CBS_117_55	NR_077149_1_Aspergillus_candidus_ATCC_1002	NR_135373_1_Aspergillus_robustus_NRRL_6362	NR_154709_1_Aspergillus_labruscus_IBT_33586	NR_077189_1_Aspergillus_homomorphus_CBS_101889	NR_111412_1_Aspergillus_aculeatus_CBS_172_66	NR_151787_1_Aspergillus_assiutensis_AUMC_5748	NR_138279_1_Aspergillus_brunneoviolaceus_NRRL_4912	NR_131268_1_Aspergillus_japonicus_CBS_114_51	NR_135330_1_Aspergillus_uvarum	A03	NR_121482_1_Aspergillus_clavatus_ATCC_1007	NR_077145_1_Penicillium_chrysogenum_CBS_306.48	NR_135395_1_Aspergillus_oryzae_NRRL_447	NR_171607_1_Aspergillus_austwickii_CBS_143677	NR_171606_1_Aspergillus_aflatoxiformans_CBS_143679	A04	A05	NR_138286_1_Aspergillus_kambarensis_CBS_542_69	NR_138285_1_Aspergillus_fasciculatus_CBS_110_55	NR_138297_1_Aspergillus_toxicarius_CBS_822_72	NR_160622_1_Aspergillus_subflavus_CBS_143683	NR_135394_1_Aspergillus_lanosus_NRRL_3648	NR_198698_1_Aspergillus_alvaroi_URM_8660	NR_135441_1_Aspergillus_saccharolyticus	NR_198078_1_Aspergillus_tibetensis_CGMCC_3_19707	NR_131277_1_Aspergillus_versicolor_ATCC_9577	NR_135926_1_Alternaria_selini_CBS_109382
NR_149331_1_Aspergillus_terreus_var_subfloccosus_CBS_117_37
NR_182981_1_Aspergillus_neoterreus_CGMCC_3_20891	0.00163399
NR_131276_1_Aspergillus_terreus_ATCC_1012	0	0.00163399
A01	0	0.00163399	0
NR_137472_1_Aspergillus_pseudoterreus_NRRL_4017	0.00635408	0.00798807	0.00635408	0.00635408
NR_191057_1_Aspergillus_recifensis_URM_6605	0.019426	0.02106	0.019426	0.019426	0.0196078
NR_137474_1_Aspergillus_neoniveus_NRRL_5299	0.0619617	0.0635957	0.0619617	0.0619617	0.0621436	0.0588756
NR_135397_1_Aspergillus_flavipes_NRRL_302	0.0583494	0.0599834	0.0583494	0.0583494	0.0585313	0.0552633	0.0632492
NR_137475_1_Aspergillus_neoflavipes_NRRL_5504	0.0550815	0.0567154	0.0550815	0.0550815	0.0552633	0.0519953	0.0599813	0.00653595
NR_135449_1_Aspergillus_luchuensis_KACC_46772	0.0879211	0.0895551	0.0879211	0.0879211	0.088103	0.084835	0.0831762	0.0892087	0.0859407
NR_111348_1_Aspergillus_niger_ATCC_16888	0.0825641	0.0841981	0.0825641	0.0825641	0.082746	0.079478	0.0778192	0.0838517	0.0805837	0.00535698
NR_077191_1_Aspergillus_piperis_CBS_112811	0.0879211	0.0895551	0.0879211	0.0879211	0.088103	0.084835	0.0831762	0.0892087	0.0859407	0	0.00535698
NR_131293_1_Aspergillus_tubingensis_NRRL_4875	0.0879211	0.0895551	0.0879211	0.0879211	0.088103	0.084835	0.0831762	0.0892087	0.0859407	0	0.00535698	0
A02	0.0911891	0.0928231	0.0911891	0.0911891	0.091371	0.088103	0.0864442	0.0924766	0.0892087	0.00326797	0.00862496	0.00326797	0.00326797
NR_111414_1_Aspergillus_brasiliensis_ATCC_MYA-4553	0.0825641	0.0841981	0.0825641	0.0825641	0.082746	0.079478	0.0778192	0.0838517	0.0805837	0.0118929	0.00653595	0.0118929	0.0118929	0.0151609
NR_137505_1_Aspergillus_neoniger_CBS_115656	0.0879211	0.0895551	0.0879211	0.0879211	0.088103	0.084835	0.0831762	0.0892087	0.0859407	0	0.00535698	0	0	0.00326797	0.0118929
NR_077192_1_Aspergillus_sclerotioniger_CBS_115572	0.0907341	0.0923681	0.0907341	0.0907341	0.0909159	0.087648	0.0859892	0.0920216	0.0887536	0.0298668	0.0245098	0.0298668	0.0298668	0.0331348	0.0245098	0.0298668
NR_103606_1_Aspergillus_heteromorphus_CBS_117_55	0.0858321	0.0874661	0.0858321	0.0858321	0.086014	0.082746	0.0810872	0.0871197	0.0838517	0.0478406	0.0424837	0.0478406	0.0478406	0.0511086	0.0424837	0.0478406	0.0506536
NR_077149_1_Aspergillus_candidus_ATCC_1002	0.114786	0.11642	0.114786	0.114786	0.114968	0.1117	0.110041	0.116074	0.112806	0.0989636	0.0936066	0.0989636	0.0989636	0.102232	0.0936066	0.0989636	0.101777	0.0968746
NR_135373_1_Aspergillus_robustus_NRRL_6362	0.110565	0.112199	0.110565	0.110565	0.110746	0.107479	0.10582	0.111852	0.108584	0.0947418	0.0893848	0.0947418	0.0947418	0.0980098	0.0893848	0.0947418	0.0975548	0.0926528	0.0950648
NR_154709_1_Aspergillus_labruscus_IBT_33586	0.120118	0.121752	0.120118	0.120118	0.1203	0.117032	0.115373	0.121406	0.118138	0.104296	0.0989385	0.104296	0.104296	0.107564	0.0989385	0.104296	0.107108	0.102207	0.0773381	0.100397
NR_077189_1_Aspergillus_homomorphus_CBS_101889	0.149805	0.151439	0.149805	0.149805	0.149987	0.146719	0.145061	0.151093	0.147825	0.133983	0.128626	0.133983	0.133983	0.137251	0.128626	0.133983	0.136796	0.131894	0.107025	0.130084	0.0623668
NR_111412_1_Aspergillus_aculeatus_CBS_172_66	0.156758	0.158392	0.156758	0.156758	0.15694	0.153672	0.152013	0.158046	0.154778	0.140936	0.135579	0.140936	0.140936	0.144204	0.135579	0.140936	0.143749	0.138847	0.113978	0.137037	0.0693198	0.0454751
NR_151787_1_Aspergillus_assiutensis_AUMC_5748	0.160364	0.161998	0.160364	0.160364	0.160546	0.157278	0.155619	0.161651	0.158383	0.144541	0.139184	0.144541	0.144541	0.147809	0.139184	0.144541	0.147354	0.142452	0.117583	0.140642	0.0729251	0.0490805	0.00360531
NR_138279_1_Aspergillus_brunneoviolaceus_NRRL_4912	0.160364	0.161998	0.160364	0.160364	0.160546	0.157278	0.155619	0.161651	0.158383	0.144541	0.139184	0.144541	0.144541	0.147809	0.139184	0.144541	0.147354	0.142452	0.117583	0.140642	0.0729251	0.0490805	0.00360531	0
NR_131268_1_Aspergillus_japonicus_CBS_114_51	0.156758	0.158392	0.156758	0.156758	0.15694	0.153672	0.152013	0.158046	0.154778	0.140936	0.135579	0.140936	0.140936	0.144204	0.135579	0.140936	0.143749	0.138847	0.113978	0.137037	0.0693198	0.0454751	0	0.00360531	0.00360531
NR_135330_1_Aspergillus_uvarum	0.156758	0.158392	0.156758	0.156758	0.15694	0.153672	0.152013	0.158046	0.154778	0.140936	0.135579	0.140936	0.140936	0.144204	0.135579	0.140936	0.143749	0.138847	0.113978	0.137037	0.0693198	0.0454751	0	0.00360531	0.00360531	0
A03	0.160364	0.161998	0.160364	0.160364	0.160546	0.157278	0.155619	0.161651	0.158383	0.144541	0.139184	0.144541	0.144541	0.147809	0.139184	0.144541	0.147354	0.142452	0.117583	0.140642	0.0729251	0.0490805	0.00360531	0	0	0.00360531	0.00360531
NR_121482_1_Aspergillus_clavatus_ATCC_1007	0.118275	0.119909	0.118275	0.118275	0.118457	0.115189	0.11353	0.119562	0.116294	0.102452	0.097095	0.102452	0.102452	0.10572	0.097095	0.102452	0.105265	0.100363	0.102775	0.0809805	0.108107	0.137794	0.144747	0.148352	0.148352	0.144747	0.144747	0.148352
NR_077145_1_Penicillium_chrysogenum_CBS_306.48	0.155886	0.15752	0.155886	0.155886	0.156068	0.1528	0.151141	0.157173	0.153905	0.140063	0.134706	0.140063	0.140063	0.143331	0.134706	0.140063	0.142876	0.137974	0.140386	0.118591	0.145718	0.175405	0.182358	0.185963	0.185963	0.182358	0.182358	0.185963	0.0785072
NR_135395_1_Aspergillus_oryzae_NRRL_447	0.1458	0.147434	0.1458	0.1458	0.145981	0.142713	0.141055	0.147087	0.143819	0.129977	0.12462	0.129977	0.129977	0.133245	0.12462	0.129977	0.13279	0.127888	0.1303	0.0646467	0.135632	0.165319	0.172272	0.175877	0.175877	0.172272	0.172272	0.175877	0.116215	0.153826
NR_171607_1_Aspergillus_austwickii_CBS_143677	0.147433	0.149067	0.147433	0.147433	0.147615	0.144347	0.142689	0.148721	0.145453	0.131611	0.126254	0.131611	0.131611	0.134879	0.126254	0.131611	0.134424	0.129522	0.131934	0.0662806	0.137266	0.166953	0.173906	0.177511	0.177511	0.173906	0.173906	0.177511	0.117849	0.15546	0.00163408
NR_171606_1_Aspergillus_aflatoxiformans_CBS_143679	0.145799	0.147433	0.145799	0.145799	0.145981	0.142713	0.141055	0.147087	0.143819	0.129977	0.12462	0.129977	0.129977	0.133245	0.12462	0.129977	0.13279	0.127888	0.1303	0.0646466	0.135632	0.165319	0.172272	0.175877	0.175877	0.172272	0.172272	0.175877	0.116215	0.153826	9.39073e-08	0.00163399
A04	0.149203	0.150837	0.149203	0.149203	0.149385	0.146117	0.144458	0.15049	0.147223	0.13338	0.128023	0.13338	0.13338	0.136648	0.128023	0.13338	0.136193	0.131291	0.133703	0.0680501	0.139035	0.168722	0.175675	0.17928	0.17928	0.175675	0.175675	0.17928	0.119619	0.15723	0.00340357	0.00503747	0.00340348
A05	0.152471	0.154105	0.152471	0.152471	0.152653	0.149385	0.147726	0.153758	0.15049	0.136648	0.131291	0.136648	0.136648	0.139916	0.131291	0.136648	0.139461	0.134559	0.136971	0.0713181	0.142303	0.17199	0.178943	0.182548	0.182548	0.178943	0.178943	0.182548	0.122887	0.160498	0.00667155	0.00830544	0.00667145	0.00653595
NR_138286_1_Aspergillus_kambarensis_CBS_542_69	0.146616	0.14825	0.146616	0.146616	0.146798	0.14353	0.141872	0.147904	0.144636	0.130794	0.125437	0.130794	0.130794	0.134062	0.125437	0.130794	0.133607	0.128705	0.131117	0.0654636	0.136449	0.166136	0.173089	0.176694	0.176694	0.173089	0.173089	0.176694	0.117032	0.154643	0.000817087	0.000816993	0.000816993	0.00422047	0.00748845
NR_138285_1_Aspergillus_fasciculatus_CBS_110_55	0.146616	0.14825	0.146616	0.146616	0.146798	0.14353	0.141872	0.147904	0.144636	0.130794	0.125437	0.130794	0.130794	0.134062	0.125437	0.130794	0.133607	0.128705	0.131117	0.0654636	0.136449	0.166136	0.173089	0.176694	0.176694	0.173089	0.173089	0.176694	0.117032	0.154643	0.000817087	0.000816993	0.000816993	0.00422047	0.00748845	0
NR_138297_1_Aspergillus_toxicarius_CBS_822_72	0.154681	0.156315	0.154681	0.154681	0.154863	0.151595	0.149936	0.155969	0.152701	0.138858	0.133501	0.138858	0.138858	0.142126	0.133501	0.138858	0.141671	0.136769	0.139181	0.0735283	0.144513	0.1742	0.181153	0.184759	0.184759	0.181153	0.181153	0.184759	0.125097	0.162708	0.00888177	0.0105157	0.00888168	0.0122852	0.0155531	0.00969867	0.00969867
NR_160622_1_Aspergillus_subflavus_CBS_143683	0.154072	0.155706	0.154072	0.154072	0.154254	0.150986	0.149328	0.15536	0.152092	0.13825	0.132893	0.13825	0.13825	0.141518	0.132893	0.13825	0.141063	0.136161	0.138573	0.0729196	0.143905	0.173592	0.180545	0.18415	0.18415	0.180545	0.180545	0.18415	0.124488	0.162099	0.00827309	0.00990699	0.008273	0.0116765	0.0149445	0.00908999	0.00908999	0.0136806
NR_135394_1_Aspergillus_lanosus_NRRL_3648	0.128538	0.130172	0.128538	0.128538	0.12872	0.125452	0.123794	0.129826	0.126558	0.112716	0.107359	0.112716	0.112716	0.115984	0.107359	0.112716	0.115529	0.110627	0.113039	0.0473856	0.118371	0.148058	0.155011	0.158616	0.158616	0.155011	0.155011	0.158616	0.0989543	0.136565	0.0564768	0.0581107	0.0564767	0.0598802	0.0631481	0.0572937	0.0572937	0.0653584	0.0647497
NR_198698_1_Aspergillus_alvaroi_URM_8660	0.109003	0.110637	0.109003	0.109003	0.109185	0.105917	0.113903	0.0800654	0.0767974	0.139862	0.134505	0.139862	0.139862	0.14313	0.134505	0.139862	0.142675	0.137773	0.166728	0.162506	0.172059	0.201747	0.208699	0.212305	0.212305	0.208699	0.208699	0.212305	0.170216	0.207827	0.197741	0.199375	0.197741	0.201144	0.204412	0.198558	0.198558	0.206622	0.206014	0.18048
NR_135441_1_Aspergillus_saccharolyticus	0.212366	0.214	0.212366	0.212366	0.212548	0.20928	0.207622	0.213654	0.210386	0.196544	0.191187	0.196544	0.196544	0.199812	0.191187	0.196544	0.199357	0.194455	0.169586	0.192645	0.124928	0.101083	0.0899406	0.0935459	0.0935459	0.0899406	0.0899406	0.0935459	0.200355	0.237966	0.22788	0.229514	0.22788	0.231283	0.234551	0.228697	0.228697	0.236761	0.236153	0.210619	0.264308
NR_198078_1_Aspergillus_tibetensis_CGMCC_3_19707	0.182803	0.184436	0.182803	0.182803	0.182984	0.179716	0.178058	0.18409	0.180822	0.180029	0.174672	0.180029	0.180029	0.183297	0.174672	0.180029	0.182842	0.17794	0.206894	0.202673	0.212226	0.241913	0.248866	0.252472	0.252472	0.248866	0.248866	0.252472	0.210383	0.247994	0.237907	0.239541	0.237907	0.241311	0.244579	0.238724	0.238724	0.246789	0.24618	0.220646	0.234744	0.304474
NR_131277_1_Aspergillus_versicolor_ATCC_9577	0.169731	0.171365	0.169731	0.169731	0.169912	0.166645	0.164986	0.171018	0.16775	0.166957	0.1616	0.166957	0.166957	0.170225	0.1616	0.166957	0.16977	0.164868	0.193822	0.189601	0.199154	0.228841	0.235794	0.2394	0.2394	0.235794	0.235794	0.2394	0.197311	0.234922	0.224836	0.226469	0.224835	0.228239	0.231507	0.225652	0.225652	0.233717	0.233108	0.207575	0.221672	0.291403	0.0882353
NR_135926_1_Alternaria_selini_CBS_109382	1.00594	1.00758	1.00594	1.00594	1.00612	1.00286	1.0012	1.00723	1.00396	0.990119	0.984762	0.990119	0.990119	0.993387	0.984762	0.990119	0.992932	0.98803	0.990442	0.968648	0.995774	1.02546	1.03241	1.03602	1.03602	1.03241	1.03241	1.03602	0.904182	0.966175	1.00388	1.00552	1.00388	1.00729	1.01055	1.0047	1.0047	1.01276	1.01216	0.986622	1.05788	1.08802	1.09805	1.08498

## Sheet: Caption
Pairwise Patristic Distances Between Sequences
Patristic distances between pairs of sequences are shown. Analyses were conducted using the Kimura 2-parameter model [1]. The analytical procedure encompassed 45 nucleotide sequences with 612 positions in the final dataset. Evolutionary analyses were conducted in MEGA12 [2] utilizing up to 16 parallel computing threads.
1. Kimura M. (1980). A simple method for estimating evolutionary rate of base substitutions through comparative studies of nucleotide sequences. Journal of Molecular Evolution 16:111-120.
2. Kumar S., Stecher G., Suleski M., Sanderford M., Sharma S., and Tamura K. (2024). Molecular Evolutionary Genetics Analysis Version 12 for adaptive and green computing. Molecular Biology and Evolution 41:1-9.
Disclaimer: While every effort has been made to ensure the accuracy of the caption, it is provided "as is" without warranty of any kind. Users are advised to thoroughly review the caption before its use for any purpose and report any errors or issues to the authors at www.megasoftware.net. The authors and their employers disclaim any liability for damages, including but not limited to special or …
