# Supplementary material for: Identification of pathogenic fungi causing ocular infections using full rRNA operon sequencing with Oxford Nanopore Technologies
Source: PeerJ. 2026 Mar 20;14:e20997. doi: 10.7717/peerj.20997 (PMC13007636; doi:10.7717/peerj.20997)
Supplement: Supplemental Information 3 [file peerj-14-20997-s003.zip › distance_metric_ITS_phylogenictree/Distance_Metric_MEGA-result_Fusarium.xls]

## Sheet: MatrixOutput
	NR_171097_1_Fusarium_cassiae_MFLUCC_18-0573	NR_173433_1_Fusarium_sarcochroum_CBS_745_79	NR_182849_1_Fusarium_paeoniae_CGMCC_3_20817	NR_159860_1_Fusarium_nurragi_CBS_393_96	NR_111142_1_Fusarium_acutatum_CBS_402_97	NR_163682_1_Fusarium_pseudoanthophilum_CBS_414_97	NR_174875_1_Fusarium_sacchari_NRRL_13999	NR_177580_1_Fusarium_ruscicola_LIP_CLL17029	NR_172389_1_Fusarium_ventricosum_NRRL_20846	NR_131322_1_Xenoacremonium_recifei_IHEM_4405	NR_173410_1_Fusarium_lichenicola_CBS_623_92	NR_172216_1_Fusarium_suttonianum_NRRL_32858	NR_164424_1_Fusarium_falciforme_CBS_475_67	F05	NR_163531_1_Fusarium_solani_CBS_140079	NR_178121_1_Fusarium_amplum_CBS_202_32	NR_169886_1_Fusarium_piperis_NRRL_22570	NR_136023_1_Alternaria_ventricosa_CBS_121546
NR_171097_1_Fusarium_cassiae_MFLUCC_18-0573
NR_173433_1_Fusarium_sarcochroum_CBS_745_79	0.0560437
NR_182849_1_Fusarium_paeoniae_CGMCC_3_20817	0.0865079	0.11953
NR_159860_1_Fusarium_nurragi_CBS_393_96	0.0865768	0.119599	0.0141452
NR_111142_1_Fusarium_acutatum_CBS_402_97	0.0865006	0.119523	0.10948	0.109549
NR_163682_1_Fusarium_pseudoanthophilum_CBS_414_97	0.142121	0.175143	0.1651	0.165169	0.0630247
NR_174875_1_Fusarium_sacchari_NRRL_13999	0.142586	0.175609	0.165566	0.165635	0.0634904	0.0119933
NR_177580_1_Fusarium_ruscicola_LIP_CLL17029	0.125591	0.158613	0.14857	0.148639	0.118415	0.174035	0.174501
NR_172389_1_Fusarium_ventricosum_NRRL_20846	0.152788	0.18581	0.175767	0.175836	0.145612	0.201232	0.201698	0.131357
NR_131322_1_Xenoacremonium_recifei_IHEM_4405	0.20642	0.239442	0.229399	0.229468	0.199244	0.254864	0.25533	0.210776	0.237973
NR_173410_1_Fusarium_lichenicola_CBS_623_92	0.220906	0.253929	0.243886	0.243955	0.213731	0.269351	0.269816	0.199475	0.176647	0.306091
NR_172216_1_Fusarium_suttonianum_NRRL_32858	0.201941	0.234964	0.22492	0.224989	0.194765	0.250385	0.250851	0.18051	0.157682	0.287126	0.0280572
NR_164424_1_Fusarium_falciforme_CBS_475_67	0.201999	0.235021	0.224978	0.225047	0.194823	0.250443	0.250909	0.180568	0.15774	0.287184	0.0189076	0.00914963
F05	0.201999	0.235021	0.224978	0.225047	0.194823	0.250443	0.250909	0.180568	0.15774	0.287184	0.0189076	0.00914963	0
NR_163531_1_Fusarium_solani_CBS_140079	0.204419	0.237441	0.227398	0.227467	0.197243	0.252863	0.253329	0.182987	0.16016	0.289604	0.03499	0.0160245	0.0160824	0.0160824
NR_178121_1_Fusarium_amplum_CBS_202_32	0.213473	0.246495	0.236452	0.236521	0.206297	0.261917	0.262383	0.192042	0.169214	0.298658	0.0452835	0.026318	0.0263759	0.0263759	0.0287959
NR_169886_1_Fusarium_piperis_NRRL_22570	0.198228	0.231251	0.221208	0.221277	0.191052	0.246672	0.247138	0.176797	0.153969	0.283413	0.0577195	0.0387541	0.038812	0.038812	0.041232	0.050286
NR_136023_1_Alternaria_ventricosa_CBS_121546	1.14714	1.18016	1.17012	1.17019	1.13996	1.19558	1.19605	1.02155	1.1529	1.23232	1.22102	1.20206	1.20211	1.20211	1.20453	1.21359	1.19834

## Sheet: Caption
Pairwise Patristic Distances Between Sequences
Patristic distances between pairs of sequences are shown. Analyses were conducted using the Kimura 2-parameter model [1]. The analytical procedure encompassed 18 nucleotide sequences with 525 positions in the final dataset. Evolutionary analyses were conducted in MEGA12 [2] utilizing up to 8 parallel computing threads.
1. Kimura M. (1980). A simple method for estimating evolutionary rate of base substitutions through comparative studies of nucleotide sequences. Journal of Molecular Evolution 16:111-120.
2. Kumar S., Stecher G., Suleski M., Sanderford M., Sharma S., and Tamura K. (2024). Molecular Evolutionary Genetics Analysis Version 12 for adaptive and green computing. Molecular Biology and Evolution 41:1-9.
Disclaimer: While every effort has been made to ensure the accuracy of the caption, it is provided "as is" without warranty of any kind. Users are advised to thoroughly review the caption before its use for any purpose and report any errors or issues to the authors at www.megasoftware.net. The authors and their employers disclaim any liability for damages, including but not limited to special or …
