# Supplementary material for: Identification of pathogenic fungi causing ocular infections using full rRNA operon sequencing with Oxford Nanopore Technologies
Source: PeerJ. 2026 Mar 20;14:e20997. doi: 10.7717/peerj.20997 (PMC13007636; doi:10.7717/peerj.20997)
Supplement: Supplemental Information 3 [file peerj-14-20997-s003.zip › distance_metric_ITS_phylogenictree/Distance_Metric_MEGA-result_Curvuralia.xls]

## Sheet: MatrixOutput
	NR_168177_1_Curvularia_xishuangbannaensis_KUMCC_17_0185	NR_152503_1_Curvularia_soli_CBS_222_96	Cu01	Cu02	NR_147463_1_Curvularia_miyakei_CBS_197_29	NR_137091_1_Curvularia_alcornii_MFLUCC_10_0703	Cu05	NR_158447_1_Curvularia_kenpeggii_BRIP_14530	NR_130653_1_Curvularia_pseudorobusta_SDAU_992347_2	NR_152502_1_Curvularia_pisi_CBS_190_48	NR_175746_1_Curvularia_stenotaphri_BRIP_71303	Cu03	NR_168176_1_Curvularia_chonburiensis_MFLUCC_16_0375	NR_170008_1_Curvularia_pseudoprotuberata_CBS_385_69	NR_158443_1_Curvularia_beerburrumensis_BRIP_12942	NR_159856_1_Curvularia_ovariicola_CBS_470_90	NR_147459_1_Curvularia_ischaemi_CBS_630_82	NR_170006_1_Curvularia_pseudoellisii_CBS_298_80	NR_138223_1_Curvularia_lunata_CBS_730_96	NR_164423_1_Curvularia_pseudobrachyspora_CPC_28808	NR_165931_1_Curvularia_coimbatorensis_SZMC_22225	NR_165932_1_Curvularia_tamilnaduensis_SZMC_22226	NR_158448_1_Curvularia_petersonii_BRIP_14642	Cu04	NR_171998_1_Curvularia_moringae_CBS_146828	NR_156234_1_Curvularia_uncinata_CBS_221_52	NR_146239_1_Curvularia_americana_UTHSC_08_3414	NR_138221_1_Curvularia_oryzae_CBS_169_53	NR_147455_1_Curvularia_papendorfii_MUCL_10191	NR_165187_1_Curvularia_kusanoi_CBS_137_29	NR_151855_1_Bvariabilis_CBS_127716	NR_151855_1_Bipolaris_variabilis_CBS_127716	NR_120160_1_Bipolaris_microstegii_CBS_132550	NR_147491_1_Bipolaris_austrostipae_BRIP_12490	NR_147492_1_Bipolaris_axonopicola_BRIP_11740	NR_138224_1_Bipolaris_maydis_CBS_136_29	NR_151854_1_Bipolaris_saccharicola_CBS_155_26	NR_147456_1_Bipolaris_yamadae_CBS_202_29	NR_147462_1_Bipolaris_peregianensis_BRIP_12790	NR_135926_1_Alternaria_selini_CBS_109382
NR_168177_1_Curvularia_xishuangbannaensis_KUMCC_17_0185
NR_152503_1_Curvularia_soli_CBS_222_96	0.00222151
Cu01	0.00209409	0.00012742
Cu02	0.00209409	0.00012742	0
NR_147463_1_Curvularia_miyakei_CBS_197_29	0.0396221	0.0376554	0.037528	0.037528
NR_137091_1_Curvularia_alcornii_MFLUCC_10_0703	0.0186429	0.0166762	0.0165488	0.0165488	0.0332044
Cu05	0.0189084	0.0169417	0.0168143	0.0168143	0.0334699	0.000265521
NR_158447_1_Curvularia_kenpeggii_BRIP_14530	0.0186467	0.01668	0.0165526	0.0165526	0.0332082	0.0122291	0.0124946
NR_130653_1_Curvularia_pseudorobusta_SDAU_992347_2	0.0270738	0.0251072	0.0249798	0.0249798	0.0416354	0.0206562	0.0209217	0.0124726
NR_152502_1_Curvularia_pisi_CBS_190_48	0.0290921	0.0271254	0.026998	0.026998	0.0406079	0.0226745	0.02294	0.0226783	0.0311054
NR_175746_1_Curvularia_stenotaphri_BRIP_71303	0.0290194	0.0270527	0.0269253	0.0269253	0.0405352	0.0226018	0.0228673	0.0226056	0.0310327	0.00817689
Cu03	0.0269982	0.0250315	0.0249041	0.0249041	0.038514	0.0205806	0.0208461	0.0205844	0.0290115	0.0061557	0.0020212
NR_168176_1_Curvularia_chonburiensis_MFLUCC_16_0375	0.027151	0.0251843	0.0250569	0.0250569	0.0386668	0.0207334	0.0209989	0.0207372	0.0291643	0.00630851	0.00217401	0.000152811
NR_170008_1_Curvularia_pseudoprotuberata_CBS_385_69	0.0313983	0.0294316	0.0293042	0.0293042	0.0429141	0.0249806	0.0252462	0.0249845	0.0334116	0.0230836	0.0230109	0.0209897	0.0211425
NR_158443_1_Curvularia_beerburrumensis_BRIP_12942	0.0372833	0.0353167	0.0351892	0.0351892	0.0408359	0.0308657	0.0311312	0.0308695	0.0392966	0.0382692	0.0381965	0.0361753	0.0363281	0.0405754
NR_159856_1_Curvularia_ovariicola_CBS_470_90	0.0361862	0.0342195	0.0340921	0.0340921	0.0397388	0.0297686	0.0300341	0.0297724	0.0381995	0.0371721	0.0370994	0.0350782	0.035231	0.0394783	0.0104422
NR_147459_1_Curvularia_ischaemi_CBS_630_82	0.0317248	0.0297581	0.0296307	0.0296307	0.0432406	0.0253072	0.0255727	0.025311	0.0337381	0.0234101	0.0233374	0.0213162	0.021469	0.0257163	0.0409019	0.0398048
NR_170006_1_Curvularia_pseudoellisii_CBS_298_80	0.0494659	0.0474993	0.0473718	0.0473718	0.0609818	0.0430483	0.0433138	0.0430521	0.0514792	0.0411512	0.0410785	0.0390573	0.0392101	0.0434574	0.058643	0.0575459	0.0379636
NR_138223_1_Curvularia_lunata_CBS_730_96	0.0573642	0.0553975	0.0552701	0.0552701	0.06888	0.0509465	0.0512121	0.0509503	0.0593775	0.0490494	0.0489768	0.0469556	0.0471084	0.0513556	0.0665413	0.0654441	0.0458618	0.032385
NR_164423_1_Curvularia_pseudobrachyspora_CPC_28808	0.0444293	0.0424626	0.0423352	0.0423352	0.0559451	0.0380117	0.0382772	0.0380155	0.0464426	0.0361146	0.0360419	0.0340207	0.0341735	0.0384208	0.0536064	0.0525093	0.0329269	0.0406853	0.0485836
NR_165931_1_Curvularia_coimbatorensis_SZMC_22225	0.0677016	0.0657349	0.0656075	0.0656075	0.0792174	0.061284	0.0615495	0.0612878	0.0697149	0.0593869	0.0593142	0.057293	0.0574458	0.0616931	0.0768787	0.0757816	0.0561992	0.0639577	0.0718559	0.0304979
NR_165932_1_Curvularia_tamilnaduensis_SZMC_22226	0.0697264	0.0677598	0.0676323	0.0676323	0.0812423	0.0633088	0.0635743	0.0633126	0.0717397	0.0614117	0.061339	0.0593178	0.0594706	0.0637179	0.0789035	0.0778064	0.0582241	0.0659825	0.0738807	0.0325227	0.00202482
NR_158448_1_Curvularia_petersonii_BRIP_14642	0.0831154	0.0811487	0.0810213	0.0810213	0.0946312	0.0766978	0.0769633	0.0767016	0.0851287	0.0748007	0.074728	0.0727068	0.0728596	0.0771069	0.0922925	0.0911954	0.071613	0.0793715	0.0872697	0.0459117	0.0249628	0.0269876
Cu04	0.0929494	0.0909828	0.0908553	0.0908553	0.104465	0.0865318	0.0867973	0.0865356	0.0949627	0.0846347	0.084562	0.0825408	0.0826936	0.0869409	0.102127	0.101029	0.0814471	0.0892055	0.0971037	0.0557457	0.0347969	0.0368217	0.024535
NR_171998_1_Curvularia_moringae_CBS_146828	0.0901856	0.0882189	0.0880915	0.0880915	0.101701	0.083768	0.0840335	0.0837718	0.0921989	0.0818709	0.0817982	0.079777	0.0799298	0.0841771	0.0993627	0.0982656	0.0786832	0.0864417	0.0943399	0.0529819	0.0615178	0.0635426	0.0769315	0.0867656
NR_156234_1_Curvularia_uncinata_CBS_221_52	0.0366442	0.0346775	0.0345501	0.0345501	0.06108	0.0401009	0.0403664	0.0401047	0.0485318	0.0505501	0.0504774	0.0484562	0.048609	0.0528563	0.0587413	0.0576442	0.0531828	0.0709239	0.0788222	0.0658873	0.0891596	0.0911844	0.104573	0.114407	0.111644
NR_146239_1_Curvularia_americana_UTHSC_08_3414	0.0768586	0.074892	0.0747646	0.0747646	0.0883745	0.070441	0.0707065	0.0704448	0.078872	0.0685439	0.0684712	0.06645	0.0666028	0.0708501	0.0860357	0.0849386	0.0653563	0.0731147	0.0810129	0.0396549	0.0505932	0.052618	0.066007	0.075841	0.0730772	0.0983166
NR_138221_1_Curvularia_oryzae_CBS_169_53	0.0850497	0.0830831	0.0829557	0.0829557	0.0965656	0.0786321	0.0788976	0.0786359	0.0870631	0.076735	0.0766623	0.0746411	0.0747939	0.0790412	0.0942268	0.0931297	0.0735474	0.0813058	0.089204	0.047846	0.0563819	0.0584067	0.0717957	0.0816297	0.0429659	0.106508	0.0679413
NR_147455_1_Curvularia_papendorfii_MUCL_10191	0.084543	0.0825763	0.0824489	0.0824489	0.0960588	0.0781253	0.0783908	0.0781291	0.0865563	0.0762282	0.0761555	0.0741343	0.0742871	0.0785344	0.0937201	0.0926229	0.0730406	0.080799	0.0886973	0.0473392	0.0558751	0.0578999	0.0712889	0.0811229	0.0333952	0.106001	0.0674345	0.0373232
NR_165187_1_Curvularia_kusanoi_CBS_137_29	0.124497	0.12253	0.122403	0.122403	0.136012	0.118079	0.118345	0.118083	0.12651	0.116182	0.116109	0.114088	0.114241	0.118488	0.133674	0.132577	0.112994	0.120753	0.128651	0.0872929	0.0958288	0.0978536	0.111243	0.121077	0.0606137	0.145955	0.107388	0.0772769	0.0677062
NR_151855_1_Bvariabilis_CBS_127716	0.157127	0.15516	0.155033	0.155033	0.168643	0.150709	0.150975	0.150713	0.15914	0.148812	0.14874	0.146718	0.146871	0.151119	0.166304	0.165207	0.145625	0.153383	0.161281	0.119923	0.128459	0.130484	0.143873	0.153707	0.0932441	0.178585	0.140019	0.109907	0.100337	0.111157
NR_151855_1_Bipolaris_variabilis_CBS_127716	0.157127	0.15516	0.155033	0.155033	0.168643	0.150709	0.150975	0.150713	0.15914	0.148812	0.14874	0.146718	0.146871	0.151119	0.166304	0.165207	0.145625	0.153383	0.161281	0.119923	0.128459	0.130484	0.143873	0.153707	0.0932441	0.178585	0.140019	0.109907	0.100337	0.111157	0
NR_120160_1_Bipolaris_microstegii_CBS_132550	0.163415	0.161448	0.161321	0.161321	0.174931	0.156997	0.157263	0.157001	0.165428	0.1551	0.155028	0.153006	0.153159	0.157406	0.172592	0.171495	0.151913	0.159671	0.167569	0.126211	0.134747	0.136772	0.150161	0.159995	0.099532	0.184873	0.146306	0.116195	0.106625	0.117445	0.0103624	0.0103624
NR_147491_1_Bipolaris_austrostipae_BRIP_12490	0.167553	0.165587	0.165459	0.165459	0.179069	0.161136	0.161401	0.161139	0.169567	0.159238	0.159166	0.157145	0.157297	0.161545	0.17673	0.175633	0.156051	0.163809	0.171707	0.130349	0.138885	0.14091	0.154299	0.164133	0.10367	0.189011	0.150445	0.120333	0.110763	0.121583	0.0186235	0.0186235	0.0249113
NR_147492_1_Bipolaris_axonopicola_BRIP_11740	0.161399	0.159432	0.159305	0.159305	0.172915	0.154981	0.155247	0.154985	0.163412	0.153084	0.153012	0.15099	0.151143	0.15539	0.170576	0.169479	0.149897	0.157655	0.165553	0.124195	0.132731	0.134756	0.148145	0.157979	0.0975161	0.182857	0.144291	0.114179	0.104609	0.115429	0.0124693	0.0124693	0.0187571	0.0103032
NR_138224_1_Bipolaris_maydis_CBS_136_29	0.153883	0.151916	0.151789	0.151789	0.165399	0.147465	0.147731	0.147469	0.155896	0.145568	0.145495	0.143474	0.143627	0.147874	0.16306	0.161963	0.142381	0.150139	0.158037	0.116679	0.125215	0.12724	0.140629	0.150463	0.0899999	0.175341	0.136774	0.106663	0.0970925	0.107913	0.0122714	0.0122714	0.0185592	0.0226975	0.0165433
NR_151854_1_Bipolaris_saccharicola_CBS_155_26	0.15399	0.152023	0.151896	0.151896	0.165506	0.147572	0.147838	0.147576	0.156003	0.145675	0.145602	0.143581	0.143734	0.147981	0.163167	0.16207	0.142488	0.150246	0.158144	0.116786	0.125322	0.127347	0.140736	0.15057	0.0901069	0.175448	0.136881	0.10677	0.0971995	0.10802	0.0123784	0.0123784	0.0186662	0.0228045	0.0166503	0.00832968
NR_147456_1_Bipolaris_yamadae_CBS_202_29	0.169234	0.167267	0.16714	0.16714	0.18075	0.162817	0.163082	0.16282	0.171247	0.160919	0.160847	0.158826	0.158978	0.163226	0.178411	0.177314	0.157732	0.16549	0.173388	0.13203	0.140566	0.142591	0.15598	0.165814	0.105351	0.190692	0.152126	0.122014	0.112444	0.123264	0.0276226	0.0276226	0.0339104	0.0380487	0.0318945	0.0194193	0.023681
NR_147462_1_Bipolaris_peregianensis_BRIP_12790	0.177087	0.175121	0.174993	0.174993	0.188603	0.17067	0.170935	0.170673	0.1791	0.168772	0.1687	0.166679	0.166831	0.171079	0.186264	0.185167	0.165585	0.173343	0.181241	0.139883	0.148419	0.150444	0.163833	0.173667	0.113204	0.198545	0.159979	0.129867	0.120297	0.131117	0.0281575	0.0281575	0.0344453	0.0219583	0.0198371	0.0322314	0.0323384	0.0475827
NR_135926_1_Alternaria_selini_CBS_109382	0.223152	0.221186	0.221058	0.221058	0.234668	0.216735	0.217	0.216738	0.225166	0.214838	0.214765	0.212744	0.212896	0.217144	0.232329	0.231232	0.21165	0.219408	0.227307	0.185949	0.194484	0.196509	0.209898	0.219732	0.159269	0.24461	0.206044	0.175933	0.166362	0.177182	0.135202	0.135202	0.14149	0.145628	0.139474	0.131958	0.132065	0.147309	0.155162

## Sheet: Caption
Pairwise Patristic Distances Between Sequences
Patristic distances between pairs of sequences are shown. Analyses were conducted using the Tamura 3-parameter model [1]. The analytical procedure encompassed 40 nucleotide sequences with 571 positions in the final dataset. Evolutionary analyses were conducted in MEGA12 [2] utilizing up to 8 parallel computing threads.
1. Tamura K. (1992). Estimation of the number of nucleotide substitutions when there are strong transition-transversion and G + C-content biases. Molecular Biology and Evolution 9:678-687.
2. Kumar S., Stecher G., Suleski M., Sanderford M., Sharma S., and Tamura K. (2024). Molecular Evolutionary Genetics Analysis Version 12 for adaptive and green computing. Molecular Biology and Evolution 41:1-9.
Disclaimer: While every effort has been made to ensure the accuracy of the caption, it is provided "as is" without warranty of any kind. Users are advised to thoroughly review the caption before its use for any purpose and report any errors or issues to the authors at www.megasoftware.net. The authors and their employers disclaim any liability for damages, including but not limited to special or …
