# Supplementary material for: Identification of pathogenic fungi causing ocular infections using full rRNA operon sequencing with Oxford Nanopore Technologies
Source: PeerJ. 2026 Mar 20;14:e20997. doi: 10.7717/peerj.20997 (PMC13007636; doi:10.7717/peerj.20997)
Supplement: Supplemental Information 3 [file peerj-14-20997-s003.zip › distance_metric_ITS_phylogenictree/Distance_Metric_MEGA-result_Rhodo.xls]

## Sheet: MatrixOutput
	NR_186947_1_Rhodotorula_frigidialcoholis_EX_F10854H	NR_189977_1_Rhodotorula_mackellarae_BRIP_75046b	NR_153197_1_Rhodotorula_alborubescens_JCM_5352	NR_073296_1_Rhodotorula_mucilaginosa_CBS_316	R01	R02	R03	NR_157462_1_Rhodotorula_taiwanensis_CBS_11729	NR_073269_1_Rhodotorula_sphaerocarpa_CBS_5939	NR_153295_1_Rhodotorula_toruloides_CBS_6016	R04	NR_153298_1_Rhodotorula_ngohengohe_ICMP_22106	NR_073271_1_Rhodotorula_diobovata_CBS_6085	NR_073273_1_Rhodotorula_graminis_CBS_2826	NR_073294_1_Rhodotorula_glutinis_CBS_20	NR_077096_1_Rhodotorula_babjevae_CBS_7808	NR_073277_1_Rhodotorula_araucariae_CBS_6031	NR_073282_1_Rhodotorula_kratochvilovae_CBS_7436	NR_073265_1_Rhodotorula_paludigena_CBS_6566	NR_137709_1_Rhodotorula_evergladensis_CBS_10880	NR_155845_1_Sporobolomyces_roseus_CBS_486
NR_186947_1_Rhodotorula_frigidialcoholis_EX_F10854H
NR_189977_1_Rhodotorula_mackellarae_BRIP_75046b	0.0159217
NR_153197_1_Rhodotorula_alborubescens_JCM_5352	0.0116647	0.0080484
NR_073296_1_Rhodotorula_mucilaginosa_CBS_316	0.00976898	0.00615271	0.00189569
R01	0.00976898	0.00615271	0.00189569	0
R02	0.00787606	0.00804563	0.0037886	0.00189292	0.00189292
R03	0.00787606	0.00804563	0.0037886	0.00189292	0.00189292	0
NR_157462_1_Rhodotorula_taiwanensis_CBS_11729	0.0380522	0.0457098	0.0414528	0.0395571	0.0395571	0.0376642	0.0376642
NR_073269_1_Rhodotorula_sphaerocarpa_CBS_5939	0.0497994	0.057457	0.0532	0.0513043	0.0513043	0.0494114	0.0494114	0.0485708
NR_153295_1_Rhodotorula_toruloides_CBS_6016	0.134532	0.14219	0.137933	0.136037	0.136037	0.134144	0.134144	0.133304	0.124524
R04	0.132814	0.140471	0.136214	0.134318	0.134318	0.132426	0.132426	0.131585	0.122805	0.0114537
NR_153298_1_Rhodotorula_ngohengohe_ICMP_22106	0.167864	0.175522	0.171265	0.169369	0.169369	0.167476	0.167476	0.166636	0.157856	0.138774	0.137055
NR_073271_1_Rhodotorula_diobovata_CBS_6085	0.154817	0.162475	0.158218	0.156322	0.156322	0.154429	0.154429	0.153588	0.144809	0.125727	0.124008	0.0460505
NR_073273_1_Rhodotorula_graminis_CBS_2826	0.143712	0.15137	0.147113	0.145217	0.145217	0.143324	0.143324	0.142484	0.133704	0.114622	0.112903	0.0349457	0.0218985
NR_073294_1_Rhodotorula_glutinis_CBS_20	0.143712	0.15137	0.147113	0.145217	0.145217	0.143324	0.143324	0.142484	0.133704	0.114622	0.112903	0.0349457	0.0218985	0
NR_077096_1_Rhodotorula_babjevae_CBS_7808	0.148116	0.155773	0.151516	0.14962	0.14962	0.147728	0.147728	0.146887	0.138107	0.119025	0.117307	0.039349	0.0263018	0.00772545	0.00772545
NR_073277_1_Rhodotorula_araucariae_CBS_6031	0.142363	0.150021	0.145764	0.143868	0.143868	0.141975	0.141975	0.141135	0.132355	0.113273	0.111554	0.061687	0.0486399	0.0375351	0.0375351	0.0419384
NR_073282_1_Rhodotorula_kratochvilovae_CBS_7436	0.130501	0.138159	0.133902	0.132006	0.132006	0.130113	0.130113	0.129273	0.120493	0.101411	0.0996926	0.0498252	0.036778	0.0256732	0.0256732	0.0300765	0.0118619
NR_073265_1_Rhodotorula_paludigena_CBS_6566	0.161799	0.169457	0.1652	0.163304	0.163304	0.161411	0.161411	0.160571	0.151791	0.132709	0.13099	0.113411	0.100364	0.0892595	0.0892595	0.0936628	0.0879105	0.0760487
NR_137709_1_Rhodotorula_evergladensis_CBS_10880	0.167367	0.175024	0.170767	0.168872	0.168872	0.166979	0.166979	0.166138	0.157359	0.138277	0.136558	0.040696	0.045553	0.0344482	0.0344482	0.0388515	0.0611896	0.0493277	0.112914
NR_155845_1_Sporobolomyces_roseus_CBS_486	0.401012	0.40867	0.404413	0.402517	0.402517	0.400625	0.400625	0.399784	0.391004	0.371922	0.370204	0.370496	0.357449	0.346344	0.346344	0.350747	0.344995	0.333133	0.364431	0.369999

## Sheet: Caption
Pairwise Patristic Distances Between Sequences
Patristic distances between pairs of sequences are shown. Analyses were conducted using the Tamura 3-parameter model [1]. The analytical procedure encompassed 21 nucleotide sequences with 606 positions in the final dataset. Evolutionary analyses were conducted in MEGA12 [2] utilizing up to 8 parallel computing threads.
1. Tamura K. (1992). Estimation of the number of nucleotide substitutions when there are strong transition-transversion and G + C-content biases. Molecular Biology and Evolution 9:678-687.
2. Kumar S., Stecher G., Suleski M., Sanderford M., Sharma S., and Tamura K. (2024). Molecular Evolutionary Genetics Analysis Version 12 for adaptive and green computing. Molecular Biology and Evolution 41:1-9.
Disclaimer: While every effort has been made to ensure the accuracy of the caption, it is provided "as is" without warranty of any kind. Users are advised to thoroughly review the caption before its use for any purpose and report any errors or issues to the authors at www.megasoftware.net. The authors and their employers disclaim any liability for damages, including but not limited to special or …
