# Supplementary material for: Identification of pathogenic fungi causing ocular infections using full rRNA operon sequencing with Oxford Nanopore Technologies
Source: PeerJ. 2026 Mar 20;14:e20997. doi: 10.7717/peerj.20997 (PMC13007636; doi:10.7717/peerj.20997)
Supplement: Supplemental Information 3 [file peerj-14-20997-s003.zip › distance_metric_ITS_phylogenictree/Distance_Metric_MEGA-result_Candida.xls]

## Sheet: MatrixOutput
	NR_125332_1_Candida_albicans_CBS_562	C02	C03	C04	C05	C01	NR_138276_1_Candida_africana_CBS_8781	NR_119386_1_Candida_dubliniensis_CBS_7987	NR_151799_1_Candida_gigantensis_CBS_9896	NR_136989_1_Candida_frijolesensis_NRRL_Y-48060	NR_111250_1_Candida_tropicalis_CBS_94	NR_138346_1_Candida_maltosa_CBS_5611	NR_151809_1_Candida_saraburiensis_CBS_11696	NR_173273_1_Candida_parablackwelliae_NYNU_17763	NR_111470_1_Candida_blackwelliae_ATCC_MYA-4592	NR_159746_1_Candida_xiaguanensis_CBS_13923	NR_111344_1_Candida_bohioensis_ATCC_MYA-4363	NR_111472_1_Candida_oxycetoniae_ATCC_MYA-4594	NR_111473_1_Candida_pseudojiufengensis_ATCC_MYA-4595	NR_130673_1_Candida_parapsilosis_ATCC_22019	NR_155991_1_Candida_vrieseae_CBS_10829	NR_111588_1_Candida_pseudoglaebosa_ATCC_28472	NR_073356_2_Candida_subhashii_UAMH_10744	NR_111397_1_Spathaspora_passalidarum_ATCC_MYA-4345	NR_173152_1_Candida_pseudocylindracea_CBS_10854	NR_144777_1_Candida_easanensis_CBS_11708	NR_111725_1_Candida_takata_ATCC_MYA-4702	NR_153644.1_Candida_montana_CBS_8057	NR_121532_1_Candida_tunisiensis_CBS_12513	NR_111007_1_Saccharomyces_cerevisiae_CBS_1171
NR_125332_1_Candida_albicans_CBS_562
C02	0
C03	0	0
C04	0	0	0
C05	0	0	0	0
C01	0	0	0	0	0
NR_138276_1_Candida_africana_CBS_8781	0.00636613	0.00636613	0.00636613	0.00636613	0.00636613	0.00636613
NR_119386_1_Candida_dubliniensis_CBS_7987	0.0483651	0.0483651	0.0483651	0.0483651	0.0483651	0.0483651	0.05269
NR_151799_1_Candida_gigantensis_CBS_9896	0.0963472	0.0963472	0.0963472	0.0963472	0.0963472	0.0963472	0.100672	0.116671
NR_136989_1_Candida_frijolesensis_NRRL_Y-48060	0.14588	0.14588	0.14588	0.14588	0.14588	0.14588	0.150205	0.166204	0.144954
NR_111250_1_Candida_tropicalis_CBS_94	0.151696	0.151696	0.151696	0.151696	0.151696	0.151696	0.156021	0.17202	0.150771	0.0638298
NR_138346_1_Candida_maltosa_CBS_5611	0.150293	0.150293	0.150293	0.150293	0.150293	0.150293	0.154618	0.170618	0.149368	0.109308	0.115125
NR_151809_1_Candida_saraburiensis_CBS_11696	0.160309	0.160309	0.160309	0.160309	0.160309	0.160309	0.164634	0.180633	0.159383	0.0858451	0.0916616	0.123737
NR_173273_1_Candida_parablackwelliae_NYNU_17763	0.19782	0.19782	0.19782	0.19782	0.19782	0.19782	0.202145	0.218144	0.196895	0.221656	0.227472	0.226069	0.236085
NR_111470_1_Candida_blackwelliae_ATCC_MYA-4592	0.209378	0.209378	0.209378	0.209378	0.209378	0.209378	0.213703	0.229702	0.208452	0.233213	0.23903	0.237627	0.247642	0.0436893
NR_159746_1_Candida_xiaguanensis_CBS_13923	0.213581	0.213581	0.213581	0.213581	0.213581	0.213581	0.217906	0.233905	0.212656	0.237417	0.243233	0.24183	0.251846	0.213058	0.224616
NR_111344_1_Candida_bohioensis_ATCC_MYA-4363	0.205301	0.205301	0.205301	0.205301	0.205301	0.205301	0.209626	0.225625	0.204375	0.229137	0.234953	0.23355	0.243566	0.204778	0.216335	0.0772947
NR_111472_1_Candida_oxycetoniae_ATCC_MYA-4594	0.239829	0.239829	0.239829	0.239829	0.239829	0.239829	0.244154	0.260153	0.238904	0.263665	0.269481	0.268078	0.278094	0.239306	0.250863	0.174807	0.166527
NR_111473_1_Candida_pseudojiufengensis_ATCC_MYA-4595	0.213193	0.213193	0.213193	0.213193	0.213193	0.213193	0.217518	0.233517	0.212267	0.237029	0.242845	0.241442	0.251458	0.21267	0.224227	0.148171	0.139891	0.105419
NR_130673_1_Candida_parapsilosis_ATCC_22019	0.228714	0.228714	0.228714	0.228714	0.228714	0.228714	0.233039	0.249039	0.227789	0.25255	0.258366	0.256964	0.266979	0.228191	0.239749	0.163692	0.155412	0.120941	0.0735458
NR_155991_1_Candida_vrieseae_CBS_10829	0.3018	0.3018	0.3018	0.3018	0.3018	0.3018	0.306125	0.322125	0.300875	0.325636	0.331453	0.33005	0.340065	0.301277	0.312835	0.279261	0.270981	0.305509	0.278873	0.294394
NR_111588_1_Candida_pseudoglaebosa_ATCC_28472	0.306803	0.306803	0.306803	0.306803	0.306803	0.306803	0.311128	0.327128	0.305878	0.330639	0.336456	0.335053	0.345068	0.30628	0.317838	0.284264	0.275984	0.310512	0.283876	0.299397	0.0853081
NR_073356_2_Candida_subhashii_UAMH_10744	0.2929	0.2929	0.2929	0.2929	0.2929	0.2929	0.297225	0.313225	0.291975	0.316736	0.322553	0.32115	0.331165	0.292377	0.303935	0.270361	0.262081	0.296609	0.269973	0.285494	0.1833	0.188303
NR_111397_1_Spathaspora_passalidarum_ATCC_MYA-4345	0.240631	0.240631	0.240631	0.240631	0.240631	0.240631	0.244955	0.260955	0.239705	0.264466	0.270283	0.26888	0.278895	0.240107	0.251665	0.218091	0.209811	0.244339	0.217703	0.233224	0.150305	0.155308	0.141405
NR_173152_1_Candida_pseudocylindracea_CBS_10854	0.330271	0.330271	0.330271	0.330271	0.330271	0.330271	0.334596	0.350596	0.329346	0.354107	0.359924	0.358521	0.368536	0.329748	0.341306	0.307732	0.299452	0.33398	0.307344	0.322865	0.324092	0.329095	0.315192	0.262922
NR_144777_1_Candida_easanensis_CBS_11708	0.363446	0.363446	0.363446	0.363446	0.363446	0.363446	0.367771	0.383771	0.362521	0.387282	0.393099	0.391696	0.401711	0.362923	0.374481	0.340907	0.332627	0.367155	0.340519	0.35604	0.301853	0.306856	0.292953	0.240683	0.385738
NR_111725_1_Candida_takata_ATCC_MYA-4702	0.388383	0.388383	0.388383	0.388383	0.388383	0.388383	0.392708	0.408707	0.387458	0.412219	0.418035	0.416632	0.426648	0.38786	0.399417	0.365843	0.357563	0.392091	0.365455	0.380977	0.32679	0.331793	0.31789	0.26562	0.410674	0.147208
NR_153644.1_Candida_montana_CBS_8057	0.500463	0.500463	0.500463	0.500463	0.500463	0.500463	0.504788	0.520787	0.499537	0.524298	0.530115	0.528712	0.538727	0.49994	0.511497	0.477923	0.469643	0.504171	0.477535	0.493056	0.43887	0.443873	0.42997	0.3777	0.522754	0.407795	0.432732
NR_121532_1_Candida_tunisiensis_CBS_12513	0.467287	0.467287	0.467287	0.467287	0.467287	0.467287	0.471611	0.487611	0.466361	0.491122	0.496939	0.495536	0.505551	0.466763	0.478321	0.444747	0.436467	0.470995	0.444359	0.45988	0.405693	0.410696	0.396793	0.344524	0.489578	0.428741	0.453678	0.565758
NR_111007_1_Saccharomyces_cerevisiae_CBS_1171	0.549984	0.549984	0.549984	0.549984	0.549984	0.549984	0.554308	0.570308	0.549058	0.573819	0.579636	0.578233	0.588248	0.54946	0.561018	0.527444	0.519164	0.553692	0.527056	0.542577	0.48839	0.493393	0.47949	0.427221	0.572275	0.399253	0.42419	0.594332	0.615278

## Sheet: Caption
Pairwise Patristic Distances Between Sequences
Patristic distances between pairs of sequences are shown. Analyses were conducted using the General Time Reversible model [1]. The analytical procedure encompassed 30 nucleotide sequences with 687 positions in the final dataset. Evolutionary analyses were conducted in MEGA12 [2] utilizing up to 16 parallel computing threads.
1. Nei M. and Kumar S. (2000). Molecular Evolution and Phylogenetics. Oxford University Press, New York.
2. Kumar S., Stecher G., Suleski M., Sanderford M., Sharma S., and Tamura K. (2024). Molecular Evolutionary Genetics Analysis Version 12 for adaptive and green computing. Molecular Biology and Evolution 41:1-9.
Disclaimer: While every effort has been made to ensure the accuracy of the caption, it is provided "as is" without warranty of any kind. Users are advised to thoroughly review the caption before its use for any purpose and report any errors or issues to the authors at www.megasoftware.net. The authors and their employers disclaim any liability for damages, including but not limited to special or …
